# Supplementary material for: Re-Evaluation of Genotyping Methodologies in Cattle: The Proficiency of Imputation
Source: Genes (Basel). 2023 Feb 22;14(3):547. doi: 10.3390/genes14030547 (PMC10048120; doi:10.3390/genes14030547)
Supplement: Supplementary file 1 [file genes-14-00547-s001.zip]

Archive with 2 entries (2 files):
- DataSet.xlsx
- genes-2127485-supplementary.pdf
