# Supplementary material for: Re-Evaluation of Genotyping Methodologies in Cattle: The Proficiency of Imputation
Source: Genes (Basel). 2023 Feb 22;14(3):547. doi: 10.3390/genes14030547 (PMC10048120; doi:10.3390/genes14030547)
Supplement: Supplementary file 1 [file genes-14-00547-s001.zip › DataSet.xlsx]

## Sheet: DataSet
		Position on BTA14		16732918	16734878	16736646	16744026	16763059	16791868	16793140	16797515	16805570	16806608	16808205	16820652	16826488	16834500	16843796	16848253	44656120	44656664	44659016	44660779	44662403	44664380	44665702	44666155	44666683	44668063	44676672	44677959	44680255	44681346	44688317	44689061	44690793
				BovineHD1400005257	BovineHD1400005258	BTB-00553789	BovineHD1400005260	BovineHD1400005266	ZHX2 (V163M)	BovineHD1400005274	BovineHD1400005275	BovineHD1400005278	BovineHD1400005279	BovineHD1400005280	BovineHD1400005283	BovineHD1400005285	BovineHD1400005288	BovineHD1400005291	BovineHD1400005293	BovineHD1400013246	BovineHD1400013247	BovineHD1400013248	BovineHD1400013249	BovineHD1400013250	BovineHD1400013251	BovineHD1400013252	BovineHD1400013253	BovineHD1400013254	BovineHD1400013255	BovineHD1400013257	FABP4_4 (I74V)	BovineHD1400013258	FABP4_5	BTB-00567299	BovineHD1400013259	BovineHD1400013260
cow/bull#	Birth	Sex	RFI phenotype	BTA14_ZHX2_1	BTA14_ZHX2_2	BTA14_ZHX2_3	BTA14_ZHX2_4	BTA14_ZHX2_5	BTA14_ZHX2_6	BTA14_ZHX2_7	BTA14_ZHX2_8	BTA14_ZHX2_9	BTA14_ZHX2_10	BTA14_ZHX2_11	BTA14_ZHX2_12	BTA14_ZHX2_13	BTA14_ZHX2_14	BTA14_ZHX2_15	BTA14_ZHX2_16	BTA14_FABP4_1	BTA14_FABP4_2	BTA14_FABP4_3	BTA14_FABP4_4	BTA14_FABP4_5	BTA14_FABP4_6	BTA14_FABP4_7	BTA14_FABP4_8	BTA14_FABP4_9	BTA14_FABP4_10	BTA14_FABP4_11	BTA14_FABP4_12	BTA14_FABP4_13	BTA14_FABP4_14	BTA14_FABP4_15	BTA14_FABP4_16	BTA14_FABP4_17
3024	08/12/2007	Female	-0.42	A/G	G/T	A/G	G/T	A/A	ND	C/T	A/G	G/T	C/T	G/T	C/T	A/A	A/G	A/G	G/T	A/G	A/C	C/T	T/T	A/G	A/C	C/C	A/G	A/G	A/G	A/G	ND	C/T	ND	A/G	C/T	A/A
3058	06/05/2008	Female	-3.19	A/G	G/G	A/A	T/T	A/G	ND	T/T	A/G	G/G	C/C	G/G	C/C	A/G	A/A	A/A	T/T	A/G	A/C	C/T	G/T	A/G	A/C	A/C	A/G	A/G	A/G	A/G	ND	C/T	ND	A/G	C/T	A/A
3077	28/07/2008	Female	5.63	A/G	G/T	A/A	G/T	A/A	ND	C/T	A/A	G/T	C/T	G/T	C/T	A/G	A/G	A/G	G/T	A/A	A/A	C/C	T/T	A/A	C/C	C/C	G/G	G/G	A/A	A/A	ND	C/C	ND	G/G	T/T	A/A
3090	19/09/2008	Female	3.36	A/A	G/G	A/G	T/T	A/A	ND	C/C	A/A	T/T	T/T	T/T	T/T	A/A	G/G	G/G	G/G	A/G	A/C	C/T	G/T	A/G	A/C	A/C	A/G	A/G	A/G	A/G	ND	C/T	ND	A/G	C/T	A/A
3107	18/11/2008	Female	-1.37	A/G	G/G	A/G	T/T	A/A	ND	T/T	G/G	G/T	C/T	G/T	C/C	A/G	A/A	A/G	G/T	A/G	A/C	C/T	G/T	A/G	A/C	A/C	A/G	A/G	A/G	A/G	ND	C/T	ND	G/G	C/T	A/C
3120	18/01/2009	Female	-1	A/G	G/T	A/G	G/T	A/A	ND	C/T	A/G	G/T	C/T	G/T	C/T	A/A	A/G	A/G	G/T	A/G	A/C	C/T	G/T	A/G	A/C	A/C	A/G	A/G	A/G	A/G	ND	C/T	ND	G/G	C/T	A/C
3122	24/01/2009	Female	1.12	G/G	T/T	A/A	G/G	A/A	ND	C/C	A/A	T/T	T/T	T/T	T/T	A/A	G/G	G/G	G/G	A/A	A/A	C/C	T/T	A/A	C/C	C/C	G/G	G/G	A/A	A/A	ND	C/C	ND	G/G	T/T	A/A
3164	31/07/2009	Female	-0.2	A/A	G/G	A/G	T/T	A/A	ND	C/T	A/G	G/T	C/T	G/T	C/T	A/A	A/G	A/G	G/T	G/G	C/C	T/T	G/G	G/G	A/A	A/A	A/A	A/A	G/G	G/G	ND	T/T	ND	A/G	C/C	A/C
3166	06/08/2009	Female	3.39	A/G	G/T	A/A	G/T	A/A	ND	C/C	A/A	T/T	T/T	T/T	T/T	A/A	G/G	G/G	G/G	A/A	A/A	C/C	T/T	A/A	C/C	C/C	G/G	G/G	A/A	A/A	ND	C/C	ND	G/G	T/T	A/A
3187	18/09/2009	Female	1.7	G/G	T/T	A/A	G/G	A/A	ND	C/C	A/A	T/T	T/T	T/T	T/T	A/A	G/G	G/G	G/G	G/G	C/C	T/T	G/G	G/G	A/A	A/A	A/A	A/A	G/G	G/G	ND	T/T	ND	A/G	C/C	A/C
3188	23/09/2009	Female	1.68	A/G	G/T	A/A	G/T	A/A	ND	C/T	A/A	G/T	C/T	G/T	C/T	A/G	A/G	A/G	G/T	G/G	C/C	T/T	G/G	G/G	A/A	A/A	A/A	A/A	G/G	G/G	ND	T/T	ND	A/A	C/C	A/A
3194	03/10/2009	Female	-0.79	G/G	T/T	A/A	G/G	A/A	ND	C/C	A/A	T/T	T/T	T/T	T/T	A/A	G/G	G/G	G/G	A/G	A/C	C/T	G/T	A/G	A/C	A/C	A/G	A/G	A/G	A/G	ND	C/T	ND	A/G	C/T	A/A
3199	08/10/2009	Female	0.24	A/G	G/T	A/G	G/T	A/A	ND	C/T	A/G	G/T	C/T	G/T	C/T	A/A	A/G	A/G	G/T	A/G	A/C	C/T	G/T	A/G	A/C	A/C	A/G	A/G	A/G	A/G	ND	C/T	ND	A/G	C/T	A/A
3200	10/10/2009	Female	0.54	A/G	G/T	A/G	G/T	A/A	ND	C/T	A/G	G/T	C/T	G/T	C/T	A/A	A/G	A/G	G/T	A/G	A/C	C/T	G/T	A/G	A/C	A/C	A/G	A/G	A/G	A/G	ND	C/T	ND	G/G	C/T	A/C
3203	17/10/2009	Female	-0.28	G/G	G/T	A/A	G/T	A/A	ND	C/T	A/G	T/T	T/T	T/T	C/T	A/G	A/G	G/G	G/G	A/G	ND	C/T	G/T	A/G	ND	A/C	A/G	A/G	A/G	A/G	ND	C/T	ND	ND	C/T	A/A
3205	04/11/2009	Female	0.11	A/G	G/T	A/G	G/T	A/A	ND	C/T	A/G	G/T	C/T	G/T	C/T	A/A	A/G	A/G	G/T	G/G	C/C	T/T	G/G	G/G	A/A	A/A	A/A	A/A	G/G	G/G	ND	T/T	ND	G/G	C/C	C/C
3217	30/12/2009	Female	-1.57	G/G	T/T	A/A	G/G	A/A	ND	C/C	A/A	T/T	T/T	T/T	T/T	A/A	G/G	G/G	G/G	A/A	A/A	C/C	T/T	A/A	C/C	C/C	G/G	G/G	A/A	A/A	ND	C/C	ND	G/G	T/T	A/A
3218	31/12/2009	Female	3.05	G/G	T/T	A/A	G/G	A/A	ND	C/C	A/A	T/T	T/T	T/T	T/T	A/A	G/G	G/G	G/G	A/G	A/C	C/T	G/T	A/G	A/C	A/C	A/G	A/G	A/G	A/G	ND	C/T	ND	A/G	C/T	A/A
3227	28/01/2010	Female	5.96	A/A	G/G	A/A	T/T	A/A	ND	C/T	A/A	G/T	C/T	G/T	C/T	A/G	A/G	A/G	G/T	A/G	A/C	C/T	G/T	A/G	A/C	A/C	A/G	A/G	A/G	A/G	ND	C/T	ND	A/G	C/T	A/A
3228	29/01/2010	Female	1.69	A/G	G/T	A/A	G/T	A/A	ND	C/T	A/A	G/T	C/T	G/T	C/T	A/G	A/G	A/G	G/T	G/G	C/C	T/T	G/G	G/G	A/A	A/A	A/A	A/A	G/G	G/G	ND	T/T	ND	A/A	C/C	A/A
3242	20/03/2010	Female	0.12	A/G	G/T	A/G	G/T	A/A	ND	C/T	A/G	G/T	C/T	G/T	C/T	A/A	A/G	A/G	G/T	A/G	A/C	C/T	G/T	A/G	A/C	A/C	A/G	A/G	A/G	A/G	ND	C/T	ND	G/G	C/T	A/C
3253	28/04/2010	Female	-0.32	A/G	G/T	A/G	G/T	A/A	ND	C/T	A/G	G/T	C/T	G/T	C/T	A/A	A/G	A/G	G/T	A/G	A/C	C/T	G/T	A/G	A/C	A/C	A/G	A/G	A/G	A/G	ND	C/T	ND	G/G	C/T	A/C
3261	15/06/2010	Female	-1.73	A/G	G/G	A/A	T/T	A/G	ND	T/T	A/G	G/G	C/C	G/G	C/C	A/G	A/A	A/A	T/T	A/G	A/C	C/T	G/T	A/G	A/C	A/C	A/G	A/G	A/G	A/G	ND	C/T	ND	G/G	C/T	A/C
3267	23/07/2010	Female	1	A/G	G/T	A/A	G/T	A/A	ND	C/T	A/A	G/T	C/T	G/T	C/T	A/G	A/G	A/G	G/T	A/G	A/C	C/T	G/T	A/G	A/C	A/C	A/G	A/G	A/G	A/G	ND	C/T	ND	G/G	C/T	A/C
3277	10/08/2010	Female	-0.81	A/A	G/G	A/A	T/T	A/A	ND	T/T	A/A	G/G	C/C	G/G	C/C	G/G	A/A	A/A	T/T	A/G	A/C	C/T	G/T	A/G	A/C	A/C	A/G	A/G	A/G	A/G	ND	C/T	ND	G/G	C/T	A/C
3295	2010-09-12	Female	-3.08	G/G	T/T	A/A	G/G	A/A	ND	C/C	A/A	T/T	T/T	T/T	T/T	A/A	G/G	G/G	G/G	G/G	C/C	T/T	G/G	G/G	A/A	A/A	A/A	A/A	G/G	G/G	ND	T/T	ND	G/G	C/C	C/C
3299	24/09/2010	Female	0.59	A/A	G/G	A/G	T/T	A/A	ND	C/T	A/G	G/T	C/T	G/T	C/T	A/A	A/G	A/G	G/T	A/A	A/A	C/C	T/T	A/A	C/C	C/C	G/G	G/G	A/A	A/A	ND	C/C	ND	G/G	T/T	A/A
3300	28/09/2010	Female	1.06	G/G	G/T	A/A	G/T	A/G	ND	C/T	A/G	ND	C/T	G/T	C/T	A/A	ND	ND	ND	A/G	A/C	ND	G/T	A/G	A/C	ND	ND	A/G	A/G	A/G	ND	ND	ND	ND	C/T	A/A
3302	03/10/2010	Female	1.57	A/A	G/G	A/G	T/T	A/G	ND	C/T	G/G	G/G	C/C	G/G	C/C	A/A	A/A	A/A	T/T	G/G	C/C	T/T	G/G	G/G	A/A	A/A	A/A	A/A	G/G	G/G	ND	T/T	ND	A/G	C/C	A/C
3304	10/10/2010	Female	0.8	A/G	G/T	A/A	G/T	A/A	ND	C/C	A/A	T/T	T/T	T/T	T/T	A/A	G/G	G/G	G/G	A/A	A/A	C/C	T/T	A/A	C/C	C/C	G/G	G/G	A/A	A/A	ND	C/C	ND	G/G	T/T	A/A
3307	14/10/2010	Female	-0.65	G/G	G/T	A/A	G/T	A/A	ND	C/T	A/G	T/T	T/T	T/T	C/T	A/G	A/G	G/G	G/G	A/G	A/C	C/T	G/T	A/G	A/C	A/C	A/G	A/G	A/G	A/G	ND	C/T	ND	G/G	C/T	A/C
3308	26/10/2010	Female	-0.68	A/G	G/T	A/G	G/T	A/A	ND	C/T	A/G	G/T	C/T	G/T	C/T	A/A	A/G	A/G	G/T	A/G	A/C	C/T	G/T	A/G	A/C	A/C	A/G	A/G	A/G	A/G	ND	C/T	ND	G/G	C/T	A/C
3321	22/12/2010	Female	0.33	A/G	G/T	A/G	G/T	A/A	ND	C/T	A/G	G/T	C/T	G/T	C/T	A/A	A/G	A/G	G/T	A/G	A/C	C/T	G/T	A/G	A/C	A/C	A/G	A/G	A/G	A/G	ND	C/T	ND	G/G	C/T	A/C
3324	26/12/2010	Female	-1.29	A/G	G/T	A/G	G/T	A/A	ND	C/T	A/G	G/T	C/T	G/T	C/T	A/A	A/G	A/G	G/T	G/G	C/C	T/T	G/G	G/G	A/A	A/A	A/A	A/A	G/G	G/G	ND	T/T	ND	A/G	C/C	A/C
3330	06/01/2011	Female	0.56	G/G	T/T	A/A	G/G	A/A	ND	C/C	A/A	T/T	T/T	T/T	T/T	A/A	G/G	G/G	G/G	A/A	A/A	C/C	T/T	A/A	C/C	C/C	G/G	G/G	A/A	A/A	ND	C/C	ND	G/G	T/T	A/A
3340	22/01/2011	Female	1.24	A/G	G/T	A/G	G/T	A/A	ND	C/T	A/G	G/T	C/T	G/T	C/T	A/A	A/G	A/G	G/T	G/G	C/C	T/T	G/G	G/G	A/A	A/A	A/A	A/A	G/G	G/G	ND	T/T	ND	A/G	C/C	A/C
3341	22/01/2011	Female	2.38	G/G	T/T	A/A	G/G	A/A	ND	C/C	A/A	T/T	T/T	T/T	T/T	A/A	G/G	G/G	G/G	A/G	A/C	C/T	G/T	A/G	A/C	A/C	A/G	A/G	A/G	A/G	ND	C/T	ND	G/G	C/T	A/C
3345	2011-01-30	Female	-2.98	A/G	G/T	A/G	G/T	A/A	ND	C/T	A/G	G/T	C/T	G/T	C/T	A/A	A/G	A/G	G/T	A/G	A/C	C/T	G/T	A/G	A/C	A/C	A/G	A/G	A/G	A/G	ND	C/T	ND	G/G	C/T	A/C
3354	02/04/2011	Female	-1.54	G/G	T/T	A/A	G/G	A/A	ND	C/C	A/A	T/T	T/T	T/T	T/T	A/A	G/G	G/G	G/G	A/A	A/A	C/C	T/T	A/A	C/C	C/C	G/G	G/G	A/A	A/A	ND	C/C	ND	G/G	T/T	A/A
3356	14/04/2011	Female	1.18	A/G	G/T	A/A	G/T	A/A	ND	C/C	A/A	T/T	T/T	T/T	T/T	A/A	G/G	G/G	G/G	A/A	A/A	C/C	T/T	A/A	C/C	C/C	G/G	G/G	A/A	A/A	ND	C/C	ND	G/G	T/T	A/A
3365	25/06/2011	Female	-0.06	G/G	T/T	A/A	G/G	A/A	ND	C/C	A/A	T/T	T/T	T/T	T/T	A/A	G/G	G/G	G/G	A/G	A/C	C/T	T/T	A/G	A/C	C/C	A/G	A/G	A/G	A/G	ND	C/T	ND	A/G	C/T	A/A
3371	2011-07-16	Female	-1.51	G/G	T/T	A/A	G/G	A/A	ND	C/C	A/A	T/T	T/T	T/T	T/T	A/A	G/G	G/G	G/G	A/G	A/C	C/T	G/T	A/G	A/C	A/C	A/G	A/G	A/G	A/G	ND	C/T	ND	G/G	C/T	A/C
3386	29/08/2011	Female	0.12	G/G	T/T	A/A	G/G	A/A	ND	C/C	A/A	T/T	T/T	T/T	T/T	A/A	G/G	G/G	G/G	G/G	C/C	T/T	G/G	G/G	A/A	A/A	A/A	A/A	G/G	G/G	ND	T/T	ND	A/G	C/C	A/C
3388	2012-08-30	Female	0.76	G/G	ND	A/A	ND	ND	ND	ND	ND	ND	ND	ND	ND	A/A	ND	G/G	G/G	A/G	A/C	C/T	G/T	A/G	A/C	A/C	A/G	A/G	A/G	A/G	ND	C/T	ND	G/G	C/T	A/C
3390	10/09/2011	Female	3.46	G/G	T/T	A/A	G/G	A/A	ND	C/C	A/A	T/T	T/T	T/T	T/T	A/A	G/G	G/G	G/G	A/G	A/C	C/T	G/T	A/G	A/C	A/C	A/G	A/G	A/G	A/G	ND	C/T	ND	A/G	C/T	A/A
3394	30/09/2011	Female	-0.12	A/G	G/T	A/G	G/T	A/A	ND	C/C	A/A	T/T	T/T	T/T	T/T	A/A	G/G	G/G	G/G	A/G	A/C	C/T	G/T	A/G	A/C	A/C	A/G	A/G	A/G	A/G	ND	C/T	ND	G/G	C/T	A/C
3397	13/10/2011	Female	4.22	G/G	T/T	A/A	G/G	A/A	ND	C/C	A/A	T/T	T/T	T/T	T/T	A/A	G/G	G/G	G/G	A/G	A/C	C/T	G/T	A/G	A/C	A/C	A/G	A/G	A/G	A/G	ND	C/T	ND	G/G	C/T	A/C
3401	14/10/2011	Female	1.87	A/G	G/G	A/A	T/T	A/G	ND	T/T	A/G	G/G	C/C	G/G	C/C	A/G	A/A	A/A	T/T	G/G	C/C	T/T	G/T	G/G	A/A	A/C	A/A	A/A	G/G	G/G	ND	T/T	ND	A/A	C/C	A/A
3403	19/10/2011	Female	0.08	G/G	T/T	A/A	G/G	A/A	ND	C/C	A/A	T/T	T/T	T/T	T/T	A/A	G/G	G/G	G/G	A/G	A/C	C/T	G/T	A/G	A/C	A/C	A/G	A/G	A/G	A/G	ND	C/T	ND	G/G	C/T	A/C
3404	20/10/2011	Female	-1.29	G/G	T/T	A/A	G/G	A/A	ND	C/C	A/A	T/T	T/T	T/T	T/T	A/A	G/G	G/G	G/G	G/G	C/C	T/T	G/G	G/G	A/A	A/A	A/A	A/A	G/G	G/G	ND	T/T	ND	A/G	C/C	A/C
3405	26/10/2011	Female	3.2	G/G	T/T	A/A	G/G	A/A	ND	C/C	A/A	T/T	T/T	T/T	T/T	A/A	G/G	G/G	G/G	A/A	A/A	C/C	T/T	A/A	C/C	C/C	G/G	G/G	A/A	A/A	ND	C/C	ND	G/G	T/T	A/A
3406	27/10/2011	Female	0.59	G/G	G/T	A/A	G/T	A/A	ND	C/T	A/G	T/T	T/T	T/T	C/T	A/G	A/G	G/G	G/G	A/G	A/C	C/T	G/T	A/G	A/C	A/C	A/G	A/G	A/G	A/G	ND	C/T	ND	G/G	C/T	A/C
3415	2011-11-23	Female	0.37	G/G	T/T	A/A	G/G	A/A	ND	C/C	A/A	T/T	T/T	T/T	T/T	A/A	G/G	G/G	G/G	A/A	A/A	C/C	T/T	A/A	C/C	C/C	G/G	G/G	A/A	A/A	ND	C/C	ND	G/G	T/T	A/A
3427	24/12/2011	Female	-0.18	A/G	G/T	A/G	G/T	A/A	ND	C/T	A/G	G/T	C/T	G/T	C/T	A/A	A/G	A/G	G/T	A/A	A/A	C/C	T/T	A/A	C/C	C/C	G/G	G/G	A/A	A/A	ND	C/C	ND	G/G	T/T	A/A
3428	2011-12-24	Female	-3.11	G/G	T/T	A/A	G/G	A/A	ND	C/C	A/A	T/T	T/T	T/T	T/T	A/A	G/G	G/G	G/G	A/G	A/C	C/T	G/T	A/G	A/C	A/C	A/G	A/G	A/G	A/G	ND	C/T	ND	A/G	C/T	A/A
3431	27/12/2011	Female	3.18	A/G	ND	A/G	G/T	A/A	ND	C/C	A/A	T/T	T/T	T/T	T/T	A/A	G/G	G/G	G/G	A/G	A/C	C/T	G/T	A/G	A/C	A/C	A/G	A/G	A/G	A/G	ND	C/T	ND	G/G	C/T	A/C
3432	27/12/2011	Female	-0.5	A/G	G/T	A/A	G/T	A/A	ND	C/T	A/A	G/T	C/T	G/T	C/T	A/G	A/G	A/G	G/T	A/G	A/C	C/T	G/T	A/G	A/C	A/C	A/G	A/G	A/G	A/G	ND	C/T	ND	A/G	C/T	A/A
3436	2012-01-12	Female	-5.88	G/G	G/G	A/A	T/T	G/G	ND	T/T	G/G	G/G	C/C	G/G	C/C	A/A	A/A	A/A	T/T	A/G	A/C	C/T	G/T	A/G	A/C	A/C	A/G	A/G	A/G	A/G	ND	C/T	ND	A/G	C/T	A/A
3437	16/01/2012	Female	0.86	A/G	G/T	A/G	G/T	A/A	ND	C/T	A/G	G/T	C/T	G/T	C/T	A/A	A/G	A/G	G/T	A/A	A/A	C/C	T/T	A/A	C/C	C/C	G/G	G/G	A/A	A/A	ND	C/C	ND	G/G	T/T	A/A
3439	27/01/2012	Female	-3.04	A/G	G/T	A/G	G/T	A/A	ND	C/C	A/A	T/T	T/T	T/T	T/T	A/A	G/G	G/G	G/G	A/G	A/C	C/T	G/T	A/G	A/C	A/C	A/G	A/G	A/G	A/G	ND	C/T	ND	A/G	C/T	A/A
3440	27/01/2012	Female	-2.15	G/G	T/T	A/A	G/G	A/A	ND	C/C	A/A	T/T	T/T	T/T	T/T	A/A	G/G	G/G	G/G	A/G	ND	C/T	G/T	A/G	A/C	A/C	A/G	A/G	A/G	A/G	ND	C/T	ND	G/G	C/T	A/C
3441	04/02/2012	Female	-1.64	G/G	T/T	A/A	G/G	A/A	ND	C/C	A/A	T/T	T/T	T/T	T/T	A/A	G/G	G/G	G/G	A/G	A/C	C/T	G/T	A/G	A/C	A/C	A/G	A/G	A/G	A/G	ND	C/T	ND	A/G	C/T	A/A
3443	09/02/2012	Female	1.67	G/G	T/T	A/A	G/G	A/A	ND	C/C	A/A	T/T	T/T	T/T	T/T	A/A	G/G	G/G	G/G	A/G	A/C	C/T	G/T	A/G	A/C	A/C	A/G	A/G	A/G	A/G	ND	C/T	ND	A/G	C/T	A/A
3447	19/02/2012	Female	-1.36	G/G	T/T	A/A	G/G	A/A	ND	C/C	A/A	T/T	T/T	T/T	T/T	A/A	G/G	G/G	G/G	A/A	A/A	C/C	T/T	A/A	C/C	C/C	G/G	G/G	A/A	A/A	ND	C/C	ND	G/G	T/T	A/A
3449	03/03/2012	Female	4.83	A/G	G/T	A/A	G/T	A/A	ND	C/T	A/A	G/T	C/T	G/T	C/T	A/G	A/G	A/G	G/T	A/G	A/C	C/T	G/T	A/G	A/C	A/C	A/G	A/G	A/G	A/G	ND	C/T	ND	A/G	C/T	A/A
3450	10/03/2012	Female	2.12	G/G	T/T	A/A	G/G	A/A	ND	C/C	A/A	T/T	T/T	T/T	T/T	A/A	G/G	G/G	G/G	A/G	A/C	C/T	G/T	A/G	A/C	A/C	A/G	A/G	A/G	A/G	ND	C/T	ND	G/G	C/T	A/C
3451	14/03/2012	Female	1.04	G/G	G/T	A/A	G/T	A/G	ND	C/T	A/G	G/T	C/T	G/T	C/T	A/A	A/G	A/G	G/T	A/G	A/C	C/T	G/T	A/G	A/C	A/C	A/G	A/G	A/G	A/G	ND	C/T	ND	G/G	C/T	A/C
3452	28/03/2012	Female	-1.14	G/G	T/T	A/A	G/G	A/A	ND	C/C	A/A	T/T	T/T	T/T	T/T	A/A	G/G	G/G	G/G	A/A	A/A	C/C	T/T	A/A	C/C	C/C	G/G	G/G	A/A	A/A	ND	C/C	ND	G/G	T/T	A/A
3453	30/03/2012	Female	0.26	G/G	T/T	A/A	G/G	A/A	ND	C/C	A/A	T/T	T/T	T/T	T/T	A/A	G/G	G/G	G/G	A/G	A/C	C/T	G/T	A/G	A/C	A/C	A/G	A/G	A/G	A/G	ND	C/T	ND	G/G	C/T	A/C
3454	01/04/2012	Female	3.05	G/G	T/T	A/A	G/G	A/A	ND	C/C	A/A	T/T	T/T	T/T	T/T	A/A	G/G	G/G	G/G	A/A	A/A	C/C	T/T	A/A	C/C	C/C	G/G	G/G	A/A	A/A	ND	C/C	ND	G/G	T/T	A/A
3456	16/04/2012	Female	2.73	A/G	G/T	A/A	G/T	A/A	ND	C/C	A/A	T/T	T/T	T/T	T/T	A/A	G/G	G/G	G/G	A/G	A/C	C/T	G/T	A/G	A/C	A/C	A/G	A/G	A/G	A/G	ND	C/T	ND	G/G	C/T	A/C
3459	17/04/2012	Female	0.58	A/G	G/G	A/A	T/T	A/A	ND	C/T	A/G	T/T	T/T	T/T	C/T	A/G	A/G	G/G	G/G	G/G	C/C	T/T	G/G	G/G	A/A	A/A	A/A	A/A	G/G	G/G	ND	T/T	ND	G/G	C/C	C/C
3461	26/04/2012	Female	1.14	G/G	T/T	A/A	G/G	A/A	ND	C/C	A/A	T/T	T/T	T/T	T/T	A/A	G/G	G/G	G/G	A/G	A/C	C/T	G/T	A/G	A/C	A/C	A/G	A/G	A/G	A/G	ND	C/T	ND	G/G	C/T	A/C
3462	2013-04-28	Female	1.18	G/G	ND	ND	G/G	A/A	ND	C/C	A/A	ND	T/T	T/T	T/T	ND	ND	G/G	G/T	ND	A/C	C/T	G/T	A/G	ND	A/C	A/G	A/G	A/G	A/G	ND	C/T	ND	ND	C/T	ND
3463	29/04/2012	Female	-1.06	A/G	G/T	A/A	G/T	A/A	ND	C/T	A/A	G/T	C/T	G/T	C/T	A/G	A/G	A/G	G/T	A/G	A/C	C/T	G/T	A/G	A/C	A/C	A/G	A/G	A/G	A/G	ND	C/T	ND	A/G	C/T	A/A
3471	2012-06-17	Female	-2.51	A/A	G/G	A/A	T/T	A/A	ND	C/C	A/A	T/T	T/T	T/T	T/T	A/A	G/G	G/G	G/G	G/G	C/C	T/T	G/G	G/G	A/A	A/A	A/A	A/A	G/G	G/G	ND	T/T	ND	G/G	C/C	C/C
3477	21/07/2012	Female	1.73	A/G	G/T	A/A	G/T	A/A	ND	C/C	A/A	T/T	T/T	T/T	T/T	A/A	G/G	G/G	G/G	A/G	A/C	C/T	G/T	A/G	A/C	A/C	A/G	A/G	A/G	A/G	ND	C/T	ND	A/G	C/T	A/A
3485	04/08/2012	Female	-3.01	G/G	G/T	A/A	G/T	A/G	ND	C/T	A/G	G/T	C/T	G/T	C/T	A/A	A/G	A/G	G/T	A/G	A/C	C/T	G/T	A/G	A/C	A/C	A/G	A/G	A/G	A/G	ND	C/T	ND	A/G	C/T	A/A
3495	31/08/2012	Female	1.27	G/G	T/T	A/A	G/G	A/A	ND	C/C	A/A	T/T	T/T	T/T	T/T	A/A	G/G	G/G	G/G	A/A	A/A	C/C	T/T	A/A	C/C	C/C	G/G	G/G	A/A	A/A	ND	C/C	ND	G/G	T/T	A/A
3496	05/09/2012	Female	-0.31	A/G	G/T	A/A	G/T	A/A	ND	C/C	A/A	T/T	T/T	T/T	T/T	A/A	G/G	G/G	G/G	G/G	C/C	T/T	G/G	G/G	A/A	A/A	A/A	A/A	G/G	G/G	ND	T/T	ND	G/G	C/C	C/C
3502	21/09/2012	Female	0.96	G/G	T/T	A/A	G/G	A/A	ND	C/C	A/A	T/T	T/T	T/T	T/T	A/A	G/G	G/G	G/G	A/G	A/C	C/T	G/T	A/G	A/C	A/C	A/G	A/G	A/G	A/G	ND	C/T	ND	G/G	C/T	A/C
3503	22/09/2012	Female	3.78	G/G	T/T	A/A	G/G	A/A	ND	C/C	A/A	T/T	T/T	T/T	T/T	A/A	G/G	G/G	G/G	A/G	A/C	C/T	G/T	A/G	A/C	A/C	A/G	A/G	A/G	A/G	ND	C/T	ND	ND	C/T	A/A
3505	30/09/2012	Female	0.77	G/G	T/T	A/A	G/G	A/A	ND	C/C	A/A	T/T	T/T	T/T	T/T	A/A	G/G	G/G	G/G	A/G	A/C	C/T	G/T	A/G	A/C	A/C	A/G	A/G	A/G	A/G	ND	C/T	ND	A/G	C/T	A/A
3509	06/10/2012	Female	-1.12	A/G	G/T	A/A	G/T	A/A	ND	C/C	A/A	T/T	T/T	T/T	T/T	A/A	G/G	G/G	G/G	G/G	C/C	T/T	G/G	G/G	A/A	A/A	A/A	A/A	G/G	G/G	ND	T/T	ND	A/A	C/C	A/A
3525	06/12/2012	Female	1.68	G/G	T/T	A/A	G/G	A/A	ND	C/C	A/A	T/T	T/T	T/T	T/T	A/A	G/G	G/G	G/G	A/A	A/A	C/C	T/T	A/A	C/C	C/C	G/G	G/G	A/A	A/A	ND	C/C	ND	G/G	T/T	A/A
3526	2012-12-08	Female	-4.03	G/G	T/T	A/A	G/G	A/A	ND	C/C	A/A	T/T	T/T	T/T	T/T	A/A	G/G	G/G	G/G	A/G	A/C	C/T	G/T	A/G	A/C	A/C	A/G	A/G	A/G	A/G	ND	C/T	ND	G/G	C/T	A/C
3528	2012-12-14	Female	-3.28	A/G	G/T	A/A	G/T	A/A	ND	C/C	A/A	T/T	T/T	T/T	T/T	A/A	G/G	G/G	G/G	A/G	A/C	C/T	G/T	A/G	A/C	A/C	A/G	A/G	A/G	A/G	ND	C/T	ND	A/G	C/T	A/A
3530	26/12/2012	Female	0.8	G/G	T/T	A/A	G/G	A/A	ND	C/C	A/A	T/T	T/T	T/T	T/T	A/A	G/G	G/G	G/G	A/A	A/A	C/C	T/T	A/A	C/C	C/C	G/G	G/G	A/A	A/A	ND	C/C	ND	G/G	T/T	A/A
3533	08/01/2013	Female	2.33	A/G	G/T	A/A	G/T	A/A	ND	C/T	A/A	G/T	C/T	G/T	C/T	A/G	A/G	A/G	G/T	G/G	C/C	T/T	G/T	G/G	A/A	A/C	A/A	A/A	G/G	G/G	ND	T/T	ND	A/A	C/C	A/A
3534	09/01/2013	Female	1.9	G/G	T/T	A/A	G/G	A/A	ND	C/C	A/A	T/T	T/T	T/T	T/T	A/A	G/G	G/G	G/G	A/G	A/C	C/T	G/T	A/G	A/C	A/C	A/G	A/G	A/G	A/G	ND	C/T	ND	A/G	C/T	A/A
3536	2013-01-10	Female	0.55	A/G	G/G	A/G	T/T	A/A	ND	T/T	G/G	G/T	C/T	G/T	C/C	A/G	A/A	A/G	G/T	A/G	A/C	C/T	G/T	A/G	A/C	A/C	A/G	A/G	A/G	A/G	ND	C/T	ND	G/G	C/T	A/C
3537	11/01/2013	Female	4.05	A/G	G/T	A/A	G/T	A/A	ND	C/T	A/A	G/T	C/T	G/T	C/T	A/G	A/G	A/G	G/T	G/G	C/C	T/T	G/T	G/G	A/C	A/C	A/G	A/A	A/G	A/G	ND	C/T	ND	A/A	C/C	A/A
3540	16/01/2013	Female	0.25	G/G	G/T	A/A	G/T	A/A	ND	C/T	A/G	T/T	T/T	T/T	C/T	A/G	A/G	G/G	G/G	A/G	A/C	C/T	G/T	A/G	A/C	A/C	A/G	A/G	A/G	A/G	ND	C/T	ND	A/G	C/T	A/A
3543	22/01/2013	Female	-1.81	A/G	G/T	A/G	G/T	A/A	ND	C/T	A/G	G/T	C/T	G/T	C/T	A/A	A/G	A/G	G/T	A/G	A/C	C/T	G/T	A/G	A/C	A/C	A/G	A/G	A/G	A/G	ND	C/T	ND	G/G	C/T	A/C
3544	24/01/2013	Female	2.84	A/G	G/G	A/A	T/T	A/A	ND	C/T	A/G	T/T	T/T	T/T	C/T	A/G	A/G	G/G	G/G	A/A	A/A	C/C	T/T	A/A	C/C	C/C	G/G	G/G	A/A	A/A	ND	C/C	ND	G/G	T/T	A/A
3547	31/01/2013	Female	2.59	G/G	T/T	A/A	G/G	A/A	ND	C/C	A/A	T/T	T/T	ND	T/T	A/A	G/G	G/G	G/G	A/G	A/C	C/T	G/T	A/G	A/C	A/C	A/G	A/G	A/G	A/G	ND	C/T	ND	G/G	C/T	A/C
3549	05/02/2013	Female	-2.03	A/A	G/G	A/G	T/T	A/A	ND	C/T	A/G	G/T	C/T	G/T	C/T	A/A	A/G	A/G	G/T	G/G	C/C	T/T	G/G	G/G	A/A	A/A	A/A	A/A	G/G	G/G	ND	T/T	ND	A/A	C/C	A/A
3550	05/02/2013	Female	1.47	G/G	T/T	A/A	G/G	A/A	ND	C/C	A/A	T/T	T/T	T/T	T/T	A/A	G/G	G/G	G/G	A/A	A/A	C/C	T/T	A/A	C/C	C/C	G/G	G/G	A/A	A/A	ND	C/C	ND	G/G	T/T	A/A
3551	08/02/2013	Female	-1.33	A/A	G/G	G/G	T/T	A/A	ND	C/T	A/G	G/T	C/T	G/T	C/T	A/A	A/G	A/G	G/T	A/G	A/C	C/T	G/T	A/G	A/C	A/C	A/G	A/G	A/G	A/G	ND	C/T	ND	G/G	C/T	A/C
3552	11/02/2013	Female	-1.77	A/G	G/G	A/A	T/T	A/G	ND	C/T	A/G	G/T	C/T	G/T	C/T	A/A	A/G	A/G	G/T	G/G	C/C	T/T	G/G	G/G	A/A	A/A	A/A	A/A	G/G	G/G	ND	T/T	ND	A/G	C/C	A/C
3553	14/02/2013	Female	-1.62	G/G	T/T	A/A	G/G	A/A	ND	C/C	A/A	T/T	T/T	T/T	T/T	A/A	G/G	G/G	G/G	A/A	A/A	C/C	T/T	A/A	C/C	C/C	G/G	G/G	A/A	A/A	ND	C/C	ND	G/G	T/T	A/A
3555	19/03/2013	Female	3.41	A/G	G/T	A/A	G/T	A/A	ND	C/C	A/A	T/T	T/T	T/T	T/T	A/A	G/G	G/G	G/G	G/G	C/C	T/T	G/G	G/G	A/A	A/A	A/A	A/A	G/G	G/G	ND	T/T	ND	A/G	C/C	A/C
3557	23/03/2013	Female	-0.44	A/G	G/T	A/G	G/T	A/G	ND	C/T	A/A	T/T	T/T	T/T	C/T	A/G	A/G	A/G	G/T	A/A	A/A	C/C	T/T	A/A	C/C	C/C	G/G	G/G	A/A	A/A	ND	C/C	ND	G/G	T/T	A/A
3559	06/04/2013	Female	0.78	A/G	G/T	A/G	G/T	A/A	ND	C/C	A/A	T/T	T/T	T/T	T/T	A/A	G/G	G/G	G/G	G/G	C/C	T/T	G/G	G/G	A/A	A/A	A/A	A/A	G/G	G/G	ND	T/T	ND	A/G	C/C	A/C
3562	11/05/2013	Female	0.83	A/G	G/T	A/A	G/T	A/A	ND	C/C	A/A	T/T	T/T	T/T	T/T	A/A	G/G	G/G	G/G	A/A	A/A	C/C	T/T	A/A	C/C	C/C	G/G	G/G	A/A	A/A	ND	C/C	ND	G/G	T/T	A/A
3563	30/05/2013	Female	-0.84	A/G	G/T	A/A	G/T	A/A	ND	C/C	A/A	T/T	T/T	T/T	T/T	A/A	G/G	G/G	G/G	A/G	A/C	C/T	G/T	A/G	A/C	A/C	A/G	A/G	A/G	A/G	ND	C/T	ND	A/G	C/T	A/A
3570	26/07/2013	Female	-0.69	A/G	G/T	A/G	G/T	A/A	ND	C/T	A/G	G/T	C/T	G/T	C/T	A/A	A/G	A/G	G/T	A/G	A/C	C/T	G/T	A/G	A/C	A/C	A/G	A/G	A/G	A/G	ND	C/T	ND	A/G	C/T	A/A
3576	13/08/2013	Female	4.17	A/G	G/T	A/G	G/T	A/A	ND	C/C	A/A	T/T	T/T	T/T	T/T	A/A	G/G	G/G	G/G	A/G	A/C	C/T	G/T	A/G	A/C	A/C	A/G	A/G	A/G	A/G	ND	C/T	ND	G/G	C/T	A/C
3577	14/08/2013	Female	0.36	G/G	T/T	A/A	G/G	A/A	ND	C/C	A/A	T/T	T/T	T/T	T/T	A/A	G/G	G/G	G/G	A/G	A/C	C/T	G/T	A/G	A/C	A/C	A/G	A/G	A/G	A/G	ND	C/T	ND	G/G	C/T	A/C
3578	16/08/2013	Female	-2.36	G/G	G/T	A/A	G/T	A/G	ND	C/T	A/G	G/T	C/T	G/T	C/T	A/A	A/G	A/G	G/T	A/A	A/A	C/C	T/T	A/A	C/C	C/C	G/G	G/G	A/A	A/A	ND	C/C	ND	G/G	T/T	A/A
3579	16/08/2013	Female	0.54	G/G	T/T	A/A	G/G	A/A	ND	C/C	A/A	T/T	T/T	T/T	T/T	A/A	G/G	G/G	G/G	A/G	A/C	C/T	G/T	A/G	A/C	A/C	A/G	A/G	A/G	A/G	ND	C/T	ND	G/G	C/T	A/C
3580	22/08/2013	Female	0.91	A/G	G/T	A/A	G/T	A/A	ND	C/C	A/A	T/T	T/T	T/T	T/T	A/A	G/G	G/G	G/G	A/G	A/C	C/T	G/T	A/G	A/C	A/C	A/G	A/G	A/G	A/G	ND	C/T	ND	A/G	C/T	A/A
3584	25/08/2013	Female	1.91	A/G	G/G	A/G	T/T	A/G	ND	C/T	A/G	G/T	C/T	G/T	C/T	A/A	A/G	A/G	G/T	G/G	C/C	T/T	G/G	G/G	A/A	A/A	A/A	A/A	G/G	G/G	ND	T/T	ND	A/G	C/C	A/C
3585	25/08/2013	Female	-3.31	G/G	T/T	A/A	G/G	A/A	ND	C/C	A/A	T/T	T/T	T/T	T/T	A/A	G/G	G/G	G/G	A/A	A/A	C/C	T/T	A/A	C/C	C/C	G/G	G/G	A/A	A/A	ND	C/C	ND	G/G	T/T	A/A
3588	05/09/2013	Female	2.13	G/G	T/T	A/A	G/G	A/A	ND	C/C	A/A	T/T	T/T	T/T	T/T	A/A	G/G	G/G	G/G	A/A	A/A	C/C	T/T	A/A	C/C	C/C	G/G	G/G	A/A	A/A	ND	C/C	ND	G/G	T/T	A/A
3592	2013-09-18	Female	-1.95	A/G	G/G	A/A	T/T	G/G	ND	C/T	G/G	G/G	C/C	G/G	C/C	A/A	A/A	A/A	T/T	A/G	A/C	C/T	G/T	A/G	A/C	A/C	A/G	A/G	A/G	A/G	ND	C/T	ND	A/G	C/T	A/A
3593	21/09/2013	Female	-0.43	G/G	T/T	A/A	G/G	A/A	ND	C/C	A/A	T/T	T/T	T/T	T/T	A/A	G/G	G/G	G/G	A/A	A/A	C/C	T/T	A/A	C/C	C/C	G/G	G/G	A/A	A/A	ND	C/C	ND	G/G	T/T	A/A
3594	23/09/2013	Female	0.55	G/G	T/T	A/A	G/G	A/A	ND	C/C	A/A	T/T	T/T	T/T	T/T	A/A	G/G	G/G	G/G	A/G	A/C	C/T	G/T	A/G	A/C	A/C	A/G	A/G	A/G	A/G	ND	C/T	ND	A/G	C/T	A/A
3595	28/09/2013	Female	-0.43	G/G	T/T	A/A	G/G	A/A	ND	C/C	A/A	T/T	T/T	T/T	T/T	A/A	G/G	G/G	G/G	A/G	A/C	C/T	G/T	A/G	A/C	A/C	A/G	A/G	A/G	A/G	ND	C/T	ND	G/G	C/T	A/C
3596	29/09/2013	Female	-1.58	G/G	G/T	A/A	G/T	A/G	ND	C/T	A/G	G/T	C/T	G/T	C/T	A/A	A/G	A/G	G/T	G/G	C/C	T/T	G/G	G/G	A/A	A/A	A/A	A/A	G/G	G/G	ND	T/T	ND	G/G	C/C	C/C
3597	30/09/2013	Female	-0.72	G/G	T/T	A/A	G/G	A/A	ND	C/C	A/A	T/T	T/T	T/T	T/T	A/A	G/G	G/G	G/G	A/G	A/C	C/T	T/T	A/G	A/C	C/C	A/G	A/G	A/G	A/G	ND	C/T	ND	A/G	C/T	A/A
3599	03/10/2013	Female	0.43	A/G	G/T	A/G	G/T	A/A	ND	C/C	A/A	T/T	T/T	T/T	T/T	A/A	G/G	G/G	G/G	A/G	A/C	C/T	G/T	A/G	A/C	A/C	A/G	A/G	A/G	A/G	ND	C/T	ND	G/G	C/T	A/C
3600	06/10/2013	Female	-2.37	G/G	G/T	A/A	G/T	A/A	ND	C/T	A/G	T/T	T/T	T/T	C/T	A/G	A/G	G/G	G/G	A/G	A/C	C/T	G/T	A/G	A/C	A/C	A/G	A/G	A/G	A/G	ND	C/T	ND	A/G	C/T	A/A
3602	09/10/2013	Female	0.4	A/A	G/G	A/A	T/T	A/A	ND	C/C	A/A	T/T	T/T	T/T	T/T	A/A	G/G	G/G	G/G	A/G	A/C	C/T	G/T	A/G	A/C	A/C	A/G	A/G	A/G	A/G	ND	C/T	ND	A/G	C/T	A/A
3603	11/10/2013	Female	-2.7	A/G	G/T	A/A	G/T	A/A	ND	C/C	A/A	T/T	T/T	T/T	T/T	A/A	G/G	G/G	G/G	A/G	A/C	C/T	G/T	A/G	A/C	A/C	A/G	A/G	A/G	A/G	ND	C/T	ND	A/G	C/T	A/A
3606	18/10/2013	Female	-0.05	A/G	G/T	A/G	G/T	A/A	ND	C/C	A/A	T/T	T/T	T/T	T/T	A/A	G/G	G/G	G/G	G/G	C/C	T/T	G/G	G/G	A/A	A/A	A/A	A/A	G/G	G/G	ND	T/T	ND	A/G	C/C	A/C
3610	23/10/2013	Female	-1.22	G/G	T/T	A/A	G/G	A/A	ND	C/C	A/A	T/T	T/T	T/T	T/T	A/A	G/G	G/G	G/G	G/G	C/C	T/T	G/G	G/G	A/A	A/A	A/A	A/A	G/G	G/G	ND	T/T	ND	A/G	C/C	A/C
3623	08/12/2013	Female	-3.77	A/A	G/G	A/A	T/T	A/G	ND	C/C	A/G	G/T	C/T	G/T	C/T	A/A	A/G	A/G	G/T	A/G	A/C	C/T	G/T	A/G	A/C	A/C	A/G	A/G	A/G	A/G	ND	C/T	ND	G/G	C/T	A/C
3624	17/12/2013	Female	-0.85	G/G	T/T	A/A	G/G	A/A	ND	C/C	A/A	T/T	T/T	T/T	T/T	A/A	G/G	G/G	G/G	A/G	A/C	C/T	G/T	A/G	A/C	A/C	A/G	A/G	A/G	A/G	ND	C/T	ND	A/G	C/T	A/A
3626	24/12/2013	Female	-5.6	A/G	G/T	A/G	G/T	A/A	ND	C/T	A/G	G/T	C/T	G/T	C/T	A/A	A/G	A/G	G/T	A/G	A/C	C/T	G/T	A/G	A/C	A/C	A/G	A/G	A/G	A/G	ND	C/T	ND	A/G	C/T	A/A
3627	26/12/2013	Female	-5.03	G/G	G/T	A/A	G/T	A/G	ND	C/T	A/G	G/T	C/T	G/T	C/T	A/A	A/G	A/G	G/T	A/A	A/A	C/C	T/T	A/A	C/C	C/C	G/G	G/G	A/A	A/A	ND	C/C	ND	G/G	T/T	A/A
3628	02/01/2014	Female	0.15	G/G	T/T	A/A	G/G	A/A	ND	C/C	A/A	T/T	T/T	T/T	T/T	A/A	G/G	G/G	G/G	A/G	A/C	C/T	G/T	A/G	A/C	A/C	A/G	A/G	A/G	A/G	ND	C/T	ND	G/G	C/T	A/C
3631	06/01/2014	Female	-1.45	G/G	T/T	A/A	G/G	A/A	ND	C/C	A/A	T/T	T/T	T/T	T/T	A/A	G/G	G/G	G/G	A/G	A/C	C/T	G/T	A/G	A/C	A/C	A/G	A/G	A/G	A/G	ND	C/T	ND	G/G	C/T	A/C
3633	10/01/2014	Female	4.73	A/G	G/T	A/A	G/T	A/A	ND	C/C	A/A	T/T	T/T	T/T	T/T	A/A	G/G	G/G	G/G	A/G	A/C	C/T	G/T	A/G	A/C	A/C	A/G	A/G	A/G	A/G	ND	C/T	ND	A/G	C/T	A/A
3634	13/01/2014	Female	-1.58	G/G	T/T	A/A	G/G	A/A	ND	C/C	A/A	T/T	T/T	T/T	T/T	A/A	G/G	G/G	G/G	A/G	A/C	C/T	G/T	A/G	A/C	A/C	A/G	A/G	A/G	A/G	ND	C/T	ND	A/G	C/T	A/A
3635	12/01/2014	Female	-2.11	G/G	T/T	A/A	G/G	A/A	ND	C/C	A/A	T/T	T/T	T/T	T/T	A/A	G/G	G/G	G/G	A/A	A/A	C/C	T/T	A/A	C/C	C/C	G/G	G/G	A/A	A/A	ND	C/C	ND	G/G	T/T	A/A
3637	17/01/2014	Female	-1.13	A/G	G/T	A/A	G/T	A/A	ND	C/T	A/A	G/T	C/T	G/T	C/T	A/G	A/G	A/G	G/T	A/A	A/A	C/C	T/T	A/A	C/C	C/C	G/G	G/G	A/A	A/A	ND	C/C	ND	G/G	T/T	A/A
3643	27/01/2014	Female	3.64	A/G	G/T	A/A	G/T	A/A	ND	C/T	A/A	G/T	C/T	G/T	C/T	A/G	A/G	A/G	G/T	A/A	A/A	C/C	T/T	A/A	C/C	C/C	G/G	G/G	A/A	A/A	ND	C/C	ND	G/G	T/T	A/A
3645	01/02/2014	Female	-3.2	G/G	T/T	A/A	G/G	A/A	ND	C/C	A/A	T/T	T/T	T/T	T/T	A/A	G/G	G/G	G/G	A/G	A/C	C/T	G/T	A/G	A/C	A/C	A/G	A/G	A/G	A/G	ND	C/T	ND	G/G	C/T	A/C
3650	10/02/2014	Female	0.38	G/G	G/T	A/A	G/T	A/A	ND	C/T	A/G	T/T	T/T	T/T	C/T	A/G	A/G	G/G	G/G	A/G	A/C	C/T	G/T	A/G	A/C	A/C	A/G	A/G	A/G	A/G	ND	C/T	ND	A/G	C/T	A/A
3651	16/02/2014	Female	0.5	G/G	T/T	A/A	G/G	A/A	ND	C/C	A/A	T/T	T/T	T/T	T/T	A/A	G/G	G/G	G/G	A/A	A/A	C/C	T/T	A/A	C/C	C/C	G/G	G/G	A/A	A/A	ND	C/C	ND	G/G	T/T	A/A
3652	21/02/2014	Female	-2.68	G/G	G/T	A/A	G/T	A/A	ND	C/T	A/G	T/T	T/T	T/T	C/T	A/G	A/G	G/G	G/G	A/G	A/C	C/T	G/T	A/G	A/C	A/C	A/G	A/G	A/G	A/G	ND	C/T	ND	G/G	C/T	A/C
3657	18/03/2014	Female	-3.11	G/G	T/T	A/A	G/G	A/A	ND	C/C	A/A	T/T	T/T	T/T	T/T	A/A	G/G	G/G	G/G	G/G	C/C	T/T	G/G	G/G	A/A	A/A	A/A	A/A	G/G	G/G	ND	T/T	ND	A/G	C/C	A/C
3662	11/04/2014	Female	-0.11	G/G	T/T	A/A	G/G	A/A	ND	C/C	A/A	T/T	T/T	T/T	T/T	A/A	G/G	G/G	G/G	A/A	A/A	C/C	T/T	A/A	C/C	C/C	G/G	G/G	A/A	A/A	ND	C/C	ND	G/G	T/T	A/A
3663	12/04/2014	Female	-1.14	G/G	G/T	A/A	G/T	A/A	ND	C/T	A/G	T/T	T/T	T/T	C/T	A/G	A/G	G/G	G/G	A/G	ND	C/T	G/T	A/G	A/C	A/C	A/G	A/G	A/G	A/G	ND	C/T	ND	G/G	C/T	A/C
3664	15/04/2014	Female	-2.07	G/G	T/T	A/A	G/G	A/A	ND	C/C	A/A	T/T	T/T	T/T	T/T	A/A	G/G	G/G	G/G	G/G	C/C	T/T	G/G	G/G	A/A	A/A	A/A	A/A	G/G	G/G	ND	T/T	ND	G/G	C/C	C/C
3665	16/04/2014	Female	-3.77	G/G	G/T	A/A	G/T	A/G	ND	C/T	A/G	G/T	C/T	G/T	C/T	A/A	A/G	A/G	G/T	A/A	A/A	C/C	T/T	A/A	C/C	C/C	G/G	G/G	A/A	A/A	ND	C/C	ND	G/G	T/T	A/A
3666	17/04/2014	Female	-2.04	G/G	G/T	A/A	G/T	A/A	ND	C/T	A/G	T/T	T/T	T/T	C/T	A/G	A/G	G/G	G/G	G/G	C/C	T/T	G/G	G/G	A/A	A/A	A/A	A/A	G/G	G/G	ND	T/T	ND	A/G	C/C	A/C
3667	19/04/2014	Female	0.78	A/G	G/T	A/G	G/T	A/A	ND	C/T	A/G	G/T	C/T	G/T	C/T	A/A	A/G	A/G	G/T	A/A	A/A	C/C	T/T	A/A	C/C	C/C	G/G	G/G	A/A	A/A	ND	C/C	ND	G/G	T/T	A/A
3668	21/04/2014	Female	2.49	G/G	T/T	A/A	G/G	A/A	ND	C/C	A/A	T/T	T/T	T/T	T/T	A/A	G/G	G/G	G/G	A/G	A/C	C/T	G/T	A/G	A/C	A/C	A/G	A/G	A/G	A/G	ND	C/T	ND	A/G	C/T	A/A
3669	29/04/2014	Female	2.36	G/G	T/T	A/A	G/G	A/A	ND	C/C	A/A	T/T	T/T	T/T	T/T	A/A	G/G	G/G	G/G	A/G	A/C	C/T	G/T	A/G	A/C	A/C	A/G	A/G	A/G	A/G	ND	C/T	ND	A/G	C/T	A/A
3670	29/04/2014	Female	-2.27	A/G	G/T	A/A	G/T	A/A	ND	C/C	A/A	T/T	T/T	T/T	T/T	A/A	G/G	G/G	G/G	G/G	C/C	T/T	G/G	G/G	A/A	A/A	A/A	A/A	G/G	G/G	ND	T/T	ND	A/G	C/C	A/C
3671	05/05/2014	Female	-0.58	A/G	G/T	A/G	G/T	A/A	ND	C/T	A/G	G/T	C/T	G/T	C/T	A/A	A/G	A/G	G/T	G/G	C/C	T/T	G/G	G/G	A/A	A/A	A/A	A/A	G/G	G/G	ND	T/T	ND	G/G	C/C	C/C
3672	11/05/2014	Female	-1.25	A/A	G/G	A/G	T/T	A/A	ND	C/T	A/G	G/T	C/T	G/T	C/T	A/A	A/G	A/G	G/T	G/G	C/C	T/T	G/G	G/G	A/A	A/A	A/A	A/A	G/G	G/G	ND	T/T	ND	A/G	C/C	A/C
3676	17/06/2014	Female	-0.99	A/G	G/G	A/A	T/T	A/G	ND	C/T	A/G	G/T	C/T	G/T	C/T	A/A	A/G	A/G	G/T	G/G	C/C	T/T	G/G	G/G	A/A	A/A	A/A	A/A	G/G	G/G	ND	T/T	ND	A/G	C/C	A/C
3677	19/06/2014	Female	-1.17	G/G	T/T	A/A	G/G	A/A	ND	C/C	A/A	T/T	T/T	T/T	T/T	A/A	G/G	G/G	G/G	A/G	A/C	C/T	G/T	A/G	A/C	A/C	A/G	A/G	A/G	A/G	ND	C/T	ND	A/G	C/T	A/A
3678	27/06/2014	Female	-1.34	A/G	G/T	A/G	G/T	A/A	ND	C/T	A/G	T/T	T/T	T/T	C/T	A/G	A/G	G/G	G/G	A/G	A/C	C/T	G/T	A/G	A/C	A/C	A/G	A/G	A/G	A/G	ND	C/T	ND	G/G	C/T	A/C
3680	11/07/2014	Female	0.12	A/G	G/T	A/G	G/T	A/A	ND	C/C	A/A	T/T	T/T	T/T	T/T	A/A	G/G	G/G	G/G	G/G	C/C	T/T	G/G	G/G	A/A	A/A	A/A	A/A	G/G	G/G	ND	T/T	ND	G/G	C/C	C/C
3683	18/07/2014	Female	-2.69	A/G	G/T	A/A	G/T	A/A	ND	C/T	A/A	G/T	C/T	G/T	C/T	A/G	A/G	A/G	G/T	A/G	A/C	C/T	T/T	A/G	A/C	C/C	A/G	A/G	A/G	A/G	ND	C/T	ND	A/G	C/T	A/A
3685	25/07/2014	Female	-1.54	G/G	T/T	A/A	G/G	A/A	ND	C/C	A/A	T/T	T/T	T/T	T/T	A/A	G/G	G/G	G/G	A/G	A/C	C/T	G/T	A/G	A/C	A/C	A/G	A/G	A/G	A/G	ND	C/T	ND	G/G	C/T	A/C
3689	31/07/2014	Female	4.6	G/G	G/T	A/A	G/T	A/G	ND	C/T	A/G	G/T	C/T	G/T	C/T	A/A	A/G	A/G	G/T	A/G	A/C	C/T	G/T	A/G	A/C	A/C	A/G	A/G	A/G	A/G	ND	C/T	ND	G/G	C/T	A/C
3690	06/08/2014	Female	-2.54	G/G	T/T	A/A	G/G	A/A	ND	C/C	A/A	T/T	T/T	T/T	T/T	A/A	G/G	G/G	G/G	A/G	A/C	C/T	G/T	A/G	A/C	A/C	A/G	A/G	A/G	A/G	ND	C/T	ND	G/G	C/T	A/C
3691	06/08/2014	Female	2.82	G/G	T/T	A/A	G/G	A/A	ND	C/C	A/A	T/T	T/T	T/T	T/T	A/A	G/G	G/G	G/G	A/G	A/C	C/T	G/T	A/G	A/C	A/C	A/G	A/G	A/G	A/G	ND	C/T	ND	G/G	C/T	A/C
3692	10/08/2014	Female	-1.87	A/G	G/T	A/A	G/T	A/A	ND	C/C	A/A	T/T	T/T	T/T	T/T	A/A	G/G	G/G	G/G	A/G	A/C	C/T	G/T	A/G	A/C	A/C	A/G	A/G	A/G	A/G	ND	C/T	ND	G/G	C/T	A/C
3694	21/08/2014	Female	-2.21	G/G	T/T	A/A	G/G	A/A	ND	C/C	A/A	T/T	T/T	T/T	T/T	A/A	G/G	G/G	G/G	A/A	A/A	C/C	T/T	A/A	C/C	C/C	G/G	G/G	A/A	A/A	ND	C/C	ND	G/G	T/T	A/A
3696	22/08/2014	Female	1.91	A/G	G/T	A/A	G/T	A/A	ND	C/C	A/A	T/T	T/T	T/T	T/T	A/A	G/G	G/G	G/G	G/G	C/C	T/T	G/G	G/G	A/A	A/A	A/A	A/A	G/G	G/G	ND	T/T	ND	A/A	C/C	A/A
3698	24/08/2014	Female	0.28	G/G	T/T	A/A	G/G	A/A	ND	C/C	A/A	T/T	T/T	T/T	T/T	A/A	G/G	G/G	G/G	G/G	C/C	T/T	G/G	G/G	A/A	A/A	A/A	A/A	G/G	G/G	ND	T/T	ND	A/A	C/C	A/A
3701	02/09/2014	Female	-0.26	A/G	G/T	A/A	G/T	A/A	ND	C/C	A/A	T/T	T/T	T/T	T/T	A/A	G/G	G/G	G/G	A/G	A/C	C/T	G/T	A/G	A/C	A/C	A/G	A/G	A/G	A/G	ND	C/T	ND	A/G	C/T	A/A
3704	10/09/2014	Female	-0.23	G/G	T/T	A/A	G/G	A/A	ND	C/C	A/A	T/T	T/T	T/T	T/T	A/A	G/G	G/G	G/G	A/G	A/C	C/T	G/T	A/G	A/C	A/C	A/G	A/G	A/G	A/G	ND	C/T	ND	A/G	C/T	A/A
3710	11/10/2014	Female	-2.17	A/G	G/T	A/A	G/T	A/G	ND	C/C	A/G	G/T	C/T	G/T	C/T	A/A	A/G	A/G	G/T	A/G	A/C	C/T	G/T	A/G	A/C	A/C	A/G	A/G	A/G	A/G	ND	C/T	ND	A/G	C/T	A/A
3711	14/10/2014	Female	-3.21	A/G	G/G	A/G	T/T	A/G	ND	T/T	G/G	G/G	C/C	G/G	C/C	A/A	A/A	A/A	T/T	A/G	A/C	C/T	G/T	A/G	A/C	A/C	A/G	A/G	A/G	A/G	ND	C/T	ND	A/G	C/T	A/A
3713	15/10/2014	Female	-0.15	A/A	G/G	A/A	T/T	A/A	ND	C/T	A/A	G/T	C/T	G/T	C/T	A/G	A/G	A/G	G/T	G/G	C/C	T/T	G/G	G/G	A/A	A/A	A/A	A/A	G/G	G/G	ND	T/T	ND	A/G	C/C	A/C
3720	07/11/2014	Female	0.45	A/G	G/T	A/A	G/T	A/A	ND	C/C	A/A	T/T	T/T	T/T	T/T	A/A	G/G	G/G	G/G	A/G	A/C	C/T	G/T	A/G	A/C	A/C	A/G	A/G	A/G	A/G	ND	C/T	ND	A/G	C/T	A/A
3721	11/11/2014	Female	3.6	G/G	T/T	A/A	G/G	A/A	ND	C/C	A/A	T/T	T/T	T/T	T/T	A/A	G/G	G/G	G/G	A/G	A/C	C/T	G/T	A/G	A/C	A/C	A/G	A/G	A/G	A/G	ND	C/T	ND	G/G	C/T	A/C
3724	03/12/2014	Female	0.28	G/G	T/T	A/A	G/G	A/A	ND	C/C	A/A	T/T	T/T	T/T	T/T	A/A	G/G	G/G	G/G	A/A	A/A	C/C	T/T	A/A	C/C	C/C	G/G	G/G	A/A	A/A	ND	C/C	ND	G/G	T/T	A/A
3726	10/12/2014	Female	3.69	A/G	G/T	A/A	G/T	A/A	ND	C/C	A/A	T/T	T/T	T/T	T/T	A/A	G/G	G/G	G/G	G/G	C/C	T/T	G/G	G/G	A/A	A/A	A/A	A/A	G/G	G/G	ND	T/T	ND	A/A	C/C	A/A
3728	13/12/2014	Female	-1.19	A/G	G/T	A/A	G/T	A/A	ND	C/C	A/A	T/T	T/T	T/T	T/T	A/A	G/G	G/G	G/G	A/G	A/C	C/T	G/T	A/G	A/C	A/C	A/G	A/G	A/G	A/G	ND	C/T	ND	A/G	C/T	A/A
3729	26/12/2014	Female	-3.26	A/G	G/T	A/G	G/T	A/A	ND	C/T	A/G	G/T	C/T	G/T	C/T	A/A	A/G	A/G	G/T	G/G	C/C	T/T	G/G	G/G	A/A	A/A	A/A	A/A	G/G	G/G	ND	T/T	ND	G/G	C/C	C/C
3730	04/01/2015	Female	-1.93	G/G	G/T	A/A	G/T	A/G	ND	C/T	A/G	G/T	C/T	G/T	C/T	A/A	A/G	A/G	G/T	A/A	A/A	C/C	T/T	A/A	C/C	C/C	G/G	G/G	A/A	A/A	ND	C/C	ND	G/G	T/T	A/A
3732	2015-01-09	Female	-3.52	G/G	G/T	A/A	G/T	A/G	ND	C/T	A/G	G/T	C/T	G/T	C/T	A/A	A/G	A/G	G/T	A/G	A/C	C/T	G/T	A/G	A/C	A/C	A/G	A/G	A/G	A/G	ND	C/T	ND	A/G	C/T	A/A
3740	10/02/2015	Female	-1.63	A/G	G/T	A/G	G/T	A/A	ND	C/T	A/G	G/T	C/T	G/T	C/T	A/A	A/G	A/G	G/T	A/G	A/C	C/T	G/T	A/G	A/C	A/C	A/G	A/G	A/G	A/G	ND	C/T	ND	G/G	C/T	A/C
3741	2015-02-18	Female	-0.42	G/G	G/T	A/A	G/T	A/G	ND	C/T	A/G	G/T	C/T	G/T	C/T	A/A	A/G	A/G	G/T	G/G	C/C	T/T	G/G	G/G	A/A	A/A	A/A	A/A	G/G	G/G	ND	T/T	ND	A/G	C/C	A/C
3743	03/03/2015	Female	0.13	G/G	T/T	A/A	G/G	A/A	ND	C/C	A/A	T/T	T/T	T/T	T/T	A/A	G/G	G/G	G/G	A/G	A/C	C/T	G/T	A/G	A/C	A/C	A/G	A/G	A/G	A/G	ND	C/T	ND	G/G	C/T	A/C
3744	03/03/2015	Female	-1.49	G/G	T/T	A/A	G/G	A/A	ND	C/C	A/A	T/T	T/T	T/T	T/T	A/A	G/G	G/G	G/G	A/A	A/A	C/C	T/T	A/A	C/C	C/C	G/G	G/G	A/A	A/A	ND	C/C	ND	G/G	T/T	A/A
3798	2015-10-11	Female	-3.07	G/G	G/T	A/A	G/T	A/G	ND	C/T	A/G	G/T	C/T	G/T	C/T	A/A	A/G	A/G	G/T	G/G	C/C	T/T	G/G	G/G	A/A	A/A	A/A	A/A	G/G	G/G	ND	T/T	ND	A/G	C/C	A/C
3801	2015-10-19	Female	2.52	A/G	G/T	A/G	G/T	A/A	ND	C/C	A/A	T/T	T/T	T/T	T/T	A/A	G/G	G/G	G/G	A/G	A/C	C/T	G/T	A/G	A/C	A/C	A/G	A/G	A/G	A/G	ND	C/T	ND	A/G	C/T	A/A
3802	2015-10-19	Female	-0.56	A/G	G/T	A/A	G/T	A/G	ND	C/C	A/G	G/T	C/T	G/T	C/T	A/A	A/G	A/G	G/T	A/G	A/C	C/T	G/T	A/G	A/C	A/C	A/G	A/G	A/G	A/G	ND	C/T	ND	A/G	C/T	A/A
3808	2015-11-14	Female	3.32	A/G	G/T	A/A	G/T	A/A	ND	C/C	A/A	T/T	T/T	T/T	T/T	A/A	G/G	G/G	G/G	A/G	A/C	C/T	G/T	A/G	A/C	A/C	A/G	A/G	A/G	A/G	ND	C/T	ND	G/G	C/T	A/C
3811	2015-12-06	Female	-2.68	A/G	G/T	A/A	G/T	A/A	ND	C/C	A/A	T/T	T/T	T/T	T/T	A/A	G/G	G/G	G/G	A/G	A/C	C/T	G/T	A/G	A/C	A/C	A/G	A/G	A/G	A/G	ND	C/T	ND	A/G	C/T	A/A
3813	2015-12-10	Female	-2.54	A/G	G/T	A/A	G/T	A/A	ND	C/C	A/A	T/T	T/T	T/T	T/T	A/A	G/G	G/G	G/G	G/G	C/C	T/T	G/G	G/G	A/A	A/A	A/A	A/A	G/G	G/G	ND	T/T	ND	A/G	C/C	A/C
3814	2015-12-12	Female	-3.16	G/G	G/T	A/A	G/T	A/G	ND	C/T	A/G	G/T	C/T	G/T	C/T	A/A	A/G	A/G	G/T	G/G	C/C	T/T	G/G	G/G	A/A	A/A	A/A	A/A	G/G	G/G	ND	T/T	ND	A/G	C/C	A/C
3827	2016-02-01	Female	1.51	G/G	T/T	A/A	G/G	A/A	ND	C/C	A/A	T/T	T/T	T/T	T/T	A/A	G/G	G/G	G/G	A/G	A/C	C/T	G/T	A/G	A/C	A/C	A/G	A/G	A/G	A/G	ND	C/T	ND	G/G	C/T	A/C
7085	19/10/2001	Male	ND	G/G	T/T	A/A	G/G	A/A	C/C	C/C	A/A	T/T	T/T	T/T	T/T	A/A	G/G	G/G	G/G	A/A	A/A	C/C	T/T	A/A	C/C	C/C	G/G	G/G	A/A	A/A	C/C	C/C	C/C	G/G	T/T	A/A
3651	1995-09-26	Male	ND	G/G	T/T	A/A	G/G	A/A	C/C	C/C	A/A	T/T	T/T	T/T	T/T	A/A	G/G	G/G	G/G	A/A	A/A	C/C	T/T	A/A	C/C	C/C	G/G	G/G	A/A	A/A	C/C	C/C	C/C	G/G	T/T	A/A
3376	1992-06-05	Male	ND	A/G	G/T	A/A	G/T	A/A	C/C	C/C	A/A	T/T	T/T	T/T	T/T	A/A	G/G	G/G	G/G	A/A	A/A	C/C	T/T	A/A	C/C	C/C	G/G	G/G	A/A	A/A	C/C	C/C	C/C	G/G	T/T	A/A
7733	2009-12-03	Male	ND	A/A	G/G	A/A	T/T	A/G	C/T	C/T	A/G	G/G	C/C	G/G	C/C	A/G	A/A	A/A	T/T	A/G	A/C	C/T	G/T	A/G	A/C	A/C	A/G	A/G	A/G	A/G	C/T	C/T	C/T	G/G	C/T	A/C
7424	2005-10-05	Male	ND	G/G	T/T	A/A	G/G	A/A	C/C	C/C	A/A	T/T	T/T	T/T	T/T	A/A	G/G	G/G	G/G	A/G	A/C	C/T	G/T	A/G	A/C	A/C	A/G	A/G	A/G	A/G	C/T	C/T	C/T	G/G	C/T	A/C
7400	2005-04-02	Male	ND	A/G	G/T	A/A	G/T	A/G	C/C	C/C	A/G	G/T	C/T	G/T	C/T	A/A	A/G	A/G	G/T	A/A	A/A	C/C	T/T	A/A	C/C	C/C	G/G	G/G	A/A	A/A	C/C	C/C	C/C	G/G	T/T	A/A
7592	2007-02-16	Male	ND	G/G	G/T	A/A	G/T	A/A	C/T	C/T	A/G	T/T	T/T	T/T	C/T	A/G	A/G	G/G	G/G	A/G	A/C	C/T	G/T	A/G	A/C	A/C	A/G	A/G	A/G	A/G	C/T	C/T	C/T	A/G	C/T	A/A
3756	1997-01-13	Male	ND	A/G	G/T	A/A	G/T	A/G	C/C	C/T	A/A	T/T	T/T	T/T	C/T	A/G	A/G	A/G	G/T	A/G	A/C	C/T	T/T	A/G	A/C	C/C	A/G	A/G	A/G	A/G	C/T	C/T	C/T	A/G	C/T	A/A
3811	29/10/1997	Male	ND	G/G	G/T	A/A	G/T	A/G	C/T	C/T	A/G	G/T	C/T	G/T	C/T	A/A	A/G	A/G	G/T	A/G	A/C	C/T	G/T	A/G	A/C	A/C	A/G	A/G	A/G	A/G	C/T	C/T	C/T	A/G	C/T	A/A
7165	24/10/2002	Male	ND	A/G	G/G	A/A	T/T	A/G	C/T	T/T	G/G	G/G	C/C	G/G	C/C	A/A	A/A	A/A	T/T	A/G	A/C	C/T	G/T	A/G	A/C	A/C	A/G	A/G	A/G	A/G	C/T	C/T	C/T	G/G	C/T	A/C
7936	2013-03-29	Male	ND	G/G	T/T	A/A	G/G	A/A	C/C	C/C	A/A	T/T	T/T	T/T	T/T	A/A	G/G	G/G	G/G	A/A	A/A	C/C	T/T	A/A	C/C	C/C	G/G	G/G	A/A	A/A	C/C	C/C	C/C	G/G	T/T	A/A
7738	2010-06-08	Male	ND	A/G	G/T	A/A	G/T	A/G	C/C	C/C	A/A	G/T	C/T	G/T	C/T	A/G	A/G	A/G	G/T	A/G	A/C	C/T	G/T	A/G	A/C	A/C	A/G	A/G	A/G	A/G	C/T	C/T	C/T	A/G	C/T	A/A
7510	2007-04-14	Male	ND	A/G	G/T	A/A	G/T	A/A	C/C	C/C	A/A	T/T	T/T	T/T	T/T	A/A	G/G	G/G	G/G	A/G	A/C	C/T	G/T	A/G	A/C	A/C	A/G	A/G	A/G	A/G	C/T	C/T	C/T	A/G	C/T	A/A
7851	22/12/2011	Male	ND	A/G	G/T	A/A	G/T	A/G	C/C	C/C	A/G	G/T	C/T	G/T	C/T	A/A	A/G	A/G	G/T	A/G	A/C	C/T	G/T	A/G	A/C	A/C	A/G	A/G	A/G	A/G	C/T	C/T	C/T	G/G	C/T	A/C
7396	2005-07-15	Male	ND	G/G	T/T	A/A	G/G	A/A	C/C	C/C	A/A	T/T	T/T	T/T	T/T	A/A	G/G	G/G	G/G	A/A	A/A	C/C	T/T	A/A	C/C	C/C	G/G	G/G	A/A	A/A	C/C	C/C	C/C	G/G	T/T	A/A
7559	27/10/2007	Male	ND	A/G	G/T	A/A	G/T	A/A	C/C	C/C	A/A	T/T	T/T	T/T	T/T	A/A	G/G	G/G	G/G	A/G	A/C	C/T	G/T	A/G	A/C	A/C	A/G	A/G	A/G	A/G	C/T	C/T	C/T	A/G	C/T	A/A
9078	2015-04-23	Male	ND	A/G	G/T	A/A	G/T	A/G	C/C	C/C	A/A	G/T	C/T	G/T	C/T	A/G	A/G	A/G	G/T	G/G	C/C	T/T	G/G	G/G	A/A	A/A	A/A	A/A	G/G	G/G	T/T	T/T	T/T	A/G	C/C	A/C
7679	2009-03-07	Male	ND	A/G	G/G	A/A	T/T	G/G	C/T	C/T	A/G	G/G	C/C	G/G	C/C	A/G	A/A	A/A	T/T	A/G	A/C	C/T	G/T	A/G	A/C	A/C	A/G	A/G	A/G	A/G	C/T	C/T	C/T	A/G	C/T	A/A
